# Supplementary material for: Clinical application of intraoperative somatic tissue oxygen saturation for detecting postoperative early kidney dysfunction patients undergoing living donor liver transplantation: A propensity score matching analysis
Source: PLoS One. 2022 Jan 21;17(1):e0262847. doi: 10.1371/journal.pone.0262847 (PMC8782411; doi:10.1371/journal.pone.0262847)
Supplement: S1 Raw data — (XLSX) [file pone.0262847.s005.xlsx]

## Sheet: S1 Raw data
low somatic tissue oxygen saturation (< 66%)	postoperative early kidney dysfunction	operation time	requirement for norepinephrine infusion	average systolic blood pressure	average diastolic blood pressure	average heart rate	average central venous pressure	average hemoglobin	average lactate	requirement for red blood cells	requirement for fresh frozen plasma	requirement for single donor platelet	requirement for cryoprecipitate	hourly flud infusion	hourly urine output	propensity score
0	0	535	1	90	46	94	8	8.13	3.15	12	14	1	0	8.62045	0.636072	0.479415
1	0	460	0	95	47	94	7	11.71	5.2	0	4	0	0	10.6087	2.95652	0.134464
0	0	750	1	88	55	84	12	8.03	3.95	92	4	0	0	36.5405	1.2027	0.792876
0	0	370	1	91	62	89	16	9.44	4.9	21	16	4	10	40.1278	1.07617	0.548869
0	0	460	1	112	58	110	8	8.81	2.85	8	5	0	0	15.9175	0.663228	0.466579
0	0	460	1	95	50	54	20	7.79	2.35	19	10	2	0	10.3292	0.0502639	0.322675
1	0	557	0	90	51	110	9	9.43	3.35	19	13	1	0	9.44106	1.57351	0.395817
0	0	509	1	105	52	112	10	8.9	5.4	11	10	2	0	12.6899	0.993785	0.456292
1	0	510	1	98	59	134	11	11.51	3.3	26	10	1	0	22.9804	1.88235	0.180876
0	0	470	0	98	48	80	12	9.53	3.75	4	3	0	0	13.2686	2.20137	0.26121
0	0	429	1	99	49	95	10	8.18	3.25	5	6	0	0	13.369	2.0979	0.361695
0	0	440	0	93	51	102	9	9.77	3.3	4	7	1	0	11.7695	0.892857	0.354034
0	0	560	1	104	63	107	8	9.67	4.55	14	10	2	0	15.1099	1.15674	0.42299
0	0	450	1	99	43	99	6	7.65	2.05	8	8	2	6	15.8389	0.98434	0.709476
1	0	490	0	116	67	111	10	11.7	3.8	6	6	0	0	7.44076	1.37492	0.189253
0	0	485	0	105	59	84	11	10.39	4.55	3	4	0	0	14.0315	2.81606	0.29528
0	0	720	1	102	52	111	11	8.87	3.6	24	15	1	0	17.102	0.901741	0.486379
0	0	548	1	116	59	100	6	8.28	5.75	24	20	1	0	18.0744	0.656548	0.788385
1	0	605	1	102	57	93	7	10.36	5.75	4	4	0	0	15.137	1.69639	0.253853
1	0	475	1	130	69	82	14	9.21	2.6	2	4	1	0	10.2392	1.5311	0.54451
0	0	545	0	104	61	117	9	9.51	3	15	10	1	0	15.6193	2.14679	0.346257
0	0	490	1	103	65	99	17	8.94	3.75	9	9	1	0	15.6185	1.49938	0.320347
0	0	375	1	112	62	93	9	8.47	6.45	5	5	0	3	13.1681	1.68496	0.388143
0	0	480	1	127	67	80	13	9.11	1.85	5	5	0	0	10.1679	1.34328	0.186402
1	0	505	0	102	58	73	6	10.04	2.65	10	7	1	0	13.2899	1.15179	0.386619
0	0	460	0	129	61	93	8	11.84	4	0	4	0	0	6.92785	2.61586	0.171762
1	0	510	0	99	49	77	7	11.83	3.6	6	7	1	0	17.0385	2.25152	0.170679
0	0	260	1	120	51	99	9	7.97	2.35	3	5	0	0	30.4615	2.53846	0.593202
1	0	655	0	128	71	79	5	11.2	2.3	2	5	0	0	11.4906	3.95339	0.113422
1	0	433	0	105	51	114	8	10.25	4.2	3	4	0	0	7.64953	1.11556	0.132918
0	0	535	1	116	58	92	14	10.25	3.75	7	7	1	0	6.65129	1.21374	0.386114
1	0	795	1	109	60	110	11	10.25	4.05	11	12	1	0	9.67313	0.57401	0.308915
0	0	600	0	104	64	83	10	10.25	2.75	11	10	2	0	9.44444	0.694444	0.379795
0	0	465	1	107	54	101	13	10.25	1.6845	6	6	2	0	9.35857	1.40793	0.460168
0	0	575	1	96	57	106	11	10.25	3.6	7	9	0	0	8.59449	2.13087	0.376217
0	0	537	1	100	57	96	10	10.25	3.6	32	25	2	10	26.7603	0.507522	0.372448
0	0	555	1	118	51	103	14	10.25	19	11	14	1	0	12.4167	0.0082778	0.327935
0	0	518	1	110	57	88	13	10.25	2.4	5	0	0	0	10.0035	0.552826	0.595548
0	0	490	0	98	47	78	8	10.25	5.7	0	0	0	0	8.81961	0.820429	0.454532
0	0	460	1	105	59	83	9	10.25	2.8	15	13	1	0	15.9783	4.67391	0.190668
0	0	450	1	88	58	88	5	10.25	3.55	5	4	0	0	14.8397	2.98786	0.658695
0	0	465	0	96	64	111	9	10.25	2.95	8	3	0	0	12.6247	2.41355	0.413067
1	0	430	1	99	42	91	12	10.25	1.9	8	7	0	0	11.8068	0.145668	0.366312
0	0	450	1	122	58	104	10	10.25	4.25	6	4	0	0	11.3244	0.995556	0.367639
0	0	415	1	113	56	77	10	10.25	2.25	3	4	0	0	10.2572	1.17226	0.116727
0	0	490	1	125	55	102	6	10.25	3.7	5	7	1	0	13.263	1.92616	0.455709
1	0	485	1	102	55	69	8	10.25	1.66667	2	4	0	0	10.2928	1.66268	0.144664
1	0	510	0	107	66	88	9	10.25	2.66667	0	4	0	0	8.32697	1.52788	0.260835
0	0	670	1	133	87	106	6	10.25	3.16633	5	4	0	0	9.66813	0.781263	0.134995
1	0	530	0	106	62	86	8	10.25	5.53333	1	4	0	0	11.0833	1.42499	0.246193
0	0	590	1	112	65	97	6	10.25	3.76667	8	7	1	0	28.3097	1.81402	0.254442
0	0	435	1	108	54	91	6	8.3	2.6375	3	3	0	0	10.2385	1.31263	0.485931
1	0	455	0	87	51	95	8	9.49	9.35	6	3	0	0	14.8608	2.73302	0.0908036
0	0	560	0	95	55	93	11	9.51	4.5	20	20	0	0	10.7937	0.190476	0.800988
1	0	492	0	103	58	87	9	9.61	2.98571	2	4	0	0	13.2308	2.33028	0.241178
0	0	500	0	88	46	90	5	11.64	9.6125	0	3	0	0	9.9002	2.87425	0.261105
1	1	485	0	117	63	111	11	11.02	5.5875	0	0	0	0	6.74789	0.937207	0.513308
0	0	480	1	137	36	75	13	9.18	6.24988	11	9	0	0	10.0757	0	0.64765
0	0	460	1	112	42	94	17	7.49	5.175	6	6	0	3	7.59986	0.441852	0.468583
0	0	500	0	112	53	78	7	10.34	3.675	3	7	1	0	9.41646	1.02725	0.292951
0	1	475	1	99	40	88	7	8.36	4.02488	20	20	2	0	18.8739	0.807834	0.434668
1	0	530	1	94	53	98	8	8.27	10.4488	20	12	1	0	12.2487	0.315496	0.667362
1	0	370	1	127	63	110	7	9.49	6.08737	10	6	0	0	8.20716	1.58483	0.528247
1	1	400	1	100	58	103	11	9.06	6.34987	12	10	1	0	6.36364	0.75	0.34767
1	0	475	1	95	49	59	8	9.89	3.44975	11	5	1	0	16.2819	1.59024	0.757374
1	0	540	1	107	51	97	6	12.29	4.58713	2	6	0	0	8.50694	1.52778	0.247611
0	0	490	0	114	56	98	4	13.25	3.2798	7	5	0	0	6.93606	1.24076	0.321927
1	1	415	1	107	44	91	8	5.75	33.55	14	10	1	0	7.2779	0	0.731002
1	0	480	0	109	47	72	8	9.84	5.62475	7	6	1	0	7.06263	0.714772	0.6581
1	1	450	1	104	60	76	7	9.35	2.6	8	7	1	0	23.5968	1.23711	0.436728
1	1	480	1	114	53	61	8	8.38	2.66	14	10	1	0	6.5	0	0.439801
0	0	470	1	120	60	88	8	9.54	6.6125	4	4	0	0	8.51064	0.752864	0.326238
0	0	465	1	117	50	81	12	10.23	6.69975	4	4	2	0	9.58426	1.03988	0.464369
0	0	415	0	110	58	71	9	10.88	4.775	0	0	0	0	10.0611	2.51528	0.132512
1	0	675	1	102	53	60	6	9.44	2.09987	5	5	0	0	7.20999	0.875499	0.309543
0	0	560	1	113	53	87	8	9.4	3.6875	15	7	1	0	17.1061	1.1404	0.581875
0	0	360	1	123	58	112	8	8.51	5.8125	8	6	1	0	9.47306	1.18413	0.663245
1	1	445	1	82	47	86	10	8.57	4.35	7	4	2	0	9.44597	0.103517	0.694058
1	1	420	1	89	44	120	8	13.93	4.22843	16	14	2	0	21.6883	1.42857	0.73603
1	0	540	1	119	76	71	9	9.93	2.55	8	6	2	0	0.580973	0.290487	0.484932
1	1	540	1	115	53	87	4	9.01	3.79987	10	10	1	0	8.62355	1.3267	0.403318
1	1	605	1	116	67	84	15	10.73	8.41225	21	21	3	10	17.2002	0.181692	0.790827
1	1	500	1	107	49	127	11	8.54	4.14987	10	8	1	0	12.4444	0	0.716337
0	0	384	1	94	37	88	7	7.17	3.7875	18	13	1	0	19.8998	1.86714	0.494456
1	1	310	1	105	66	97	9	8.12	3.0375	6	5	0	0	20.5903	2.59437	0.65639
1	0	460	1	110	55	58	4	9.1	4.8875	9	8	1	0	17.1423	0.728686	0.59265
1	0	430	1	118	54	64	8	12.06	2.3	8	10	1	0	10.8837	0	0.656803
1	1	505	1	102	40	93	5	7.46	5.81667	10	10	2	5	8.36084	0.220022	0.679922
0	0	430	0	108	63	79	10	10.67	4.5125	0	0	0	0	6.21609	1.47223	0.23928
0	0	435	0	95	67	107	8	8.88	3	10	4	2	0	8.4024	0.670674	0.440983
1	1	380	1	131	63	101	8	8.19	5.975	17	17	1	0	23.7954	0.555967	0.595891
0	0	360	1	122	51	102	7	10.92	6.54988	9	10	2	0	8.27223	0.658018	0.460663
0	1	445	0	120	65	96	10	8.7	3.9875	6	5	0	0	7.64227	0.873402	0.244121
0	1	545	1	110	55	79	9	10.21	8.02488	6	6	1	0	6.72661	0.978593	0.801179
1	0	450	1	129	68	74	8	10.82	2.9125	2	6	1	0	9.56863	1.54926	0.453433
0	0	440	1	126	56	101	6	8.51	6.3	5	6	1	0	14.8515	2.09271	0.502769
0	0	425	1	105	53	90	6	9.51	3.79988	3	3	0	0	10.3077	1.35696	0.158389
1	0	475	1	94	53	74	5	8.32	3.63725	10	10	2	0	10.0181	1.18475	0.445387
1	1	475	1	87	35	60	9	7.5	1.76	14	10	0	0	9.71098	0.438089	0.760075
1	0	410	1	87	38	84	11	7.48	3.42463	24	17	1	0	34.334	0.0225141	0.817377
1	1	480	1	105	41	83	6	8.95	4.72843	16	16	1	5	21.3415	0.711382	0.774863
0	1	450	1	93	49	111	8	8.82	5.59987	17	17	1	0	15.7746	1.69014	0.42919
0	0	325	0	113	60	97	8	9.96	8.64975	6	4	0	0	10.5339	1.08597	0.288434
0	0	345	0	101	61	93	10	9.4	5.5375	5	4	0	0	15.1316	0.958338	0.541978
1	0	615	0	92	39	95	6	9.4	3.0398	12	8	1	0	5.47132	0.514173	0.466919
1	1	340	0	107	56	89	11	7.7	1.95	13	11	1	1	21.3376	2.52297	0.707513
0	0	400	1	98	50	98	12	7.78	6.18738	5	8	0	0	27.8462	2.18462	0.518974
1	1	315	1	89	49	82	6	8.52	2.7	22	16	1	0	35.3982	1.88791	0.752852
1	0	530	0	114	55	78	11	10.44	3.7875	8	9	0	0	9.3689	0.637606	0.337956
0	1	505	1	130	67	91	8	9.07	4.78737	10	13	1	0	14.2185	0.389547	0.528794
1	1	525	0	86	54	113	11	10.78	5.51225	2	3	0	0	9.80043	1.29619	0.261748
0	1	495	1	112	51	87	11	7.67	3.64987	10	10	1	0	22.3324	0	0.431725
1	0	535	1	100	57	86	7	8.57	3.6625	23	18	2	0	15.7556	1.89827	0.623425
1	1	600	1	97	48	80	1	8.05	11.525	25	25	2	0	16.2338	0.0103896	0.543493
1	1	330	1	109	63	91	9	10.59	2.725	7	9	1	0	3.77804	0	0.474495
0	0	530	0	115	57	85	9	11.63	5.11667	13	11	1	1	10.7605	1.27233	0.406468
1	0	325	0	124	66	71	7	11.49	3.2125	0	3	0	0	9.86737	1.27321	0.345197
1	1	580	1	109	62	87	10	9.7	2.63737	10	10	0	0	5.22075	0.966806	0.725939
0	0	470	0	103	57	80	12	10.53	3.98738	1	3	0	0	6.03936	1.68686	0.26561
0	0	480	1	112	54	91	2	10.35	5.4375	4	4	0	0	20.7073	4.53858	0.335723
1	1	522	1	114	62	74	1	10.77	4.51225	26	20	3	0	16.1985	0.350156	0.822055
1	0	485	0	114	64	83	6	11.5	3.77475	1	1	0	0	6.20057	1.80017	0.115922
1	1	425	1	100	64	106	4	7.95	2.77143	32	32	1	0	31.3438	2.07232	0.670025
0	1	475	1	98	45	114	14	9.76	6.42857	5	8	0	0	10.3538	0.300259	0.427539
1	0	600	1	97	48	86	9	8.81	3.37488	18	13	1	0	19.398	2.84281	0.192792
1	0	405	0	103	67	106	5	9.92	3.71238	10	9	2	6	14.1747	2.69776	0.627867
1	1	445	1	96	46	68	4	7.9	3.06237	9	6	2	0	22.6452	0.371232	0.719455
1	0	545	1	104	67	84	5	8.68	3.13738	6	4	1	0	21.0099	2.52118	0.265089
0	0	500	0	126	67	83	7	12.45	3.05	0	3	0	0	6.40502	0.452119	0.44488
0	0	475	1	111	61	93	5	10.97	4.7125	8	6	0	0	18.1868	4.62937	0.30502
0	1	480	1	114	51	95	10	9.38	2.13738	10	10	0	0	17.2379	0	0.398963
1	1	510	1	95	57	83	16	9.03	7.525	22	18	1	0	15.303	0.00884564	0.636592
0	0	505	1	108	56	96	8	11.53	8.11238	2	2	0	0	7.01842	1.05276	0.367177
0	0	425	1	92	48	101	14	8.62	5.2375	10	8	0	8	22.2145	1.34948	0.515165
1	0	426	1	100	57	95	3	9.24	3.32488	10	6	1	0	9.33189	0.650054	0.777934
1	0	500	1	121	72	85	10	8.11	6.76225	6	6	1	0	5.4375	0.46875	0.470183
1	1	660	1	95	58	63	11	9.09	1.7625	18	10	1	0	11.2233	0.561167	0.291131
1	1	440	1	99	52	80	10	9.08	2.9625	16	10	5	0	10.1793	0.0192061	0.651609
1	1	540	1	92	31	79	22	11.49	11.4	15	10	2	0	21.6169	0	0.74761
1	0	525	1	109	54	73	6	8.62	3.02462	8	8	2	0	14.9139	1.13475	0.158414
1	0	625	0	81	47	72	7	11.46	2.8625	23	9	2	0	18.3846	1.87692	0.311489
1	1	630	1	103	56	88	5	9.04	5.71238	12	6	2	0	17.2676	1.44531	0.380299
1	1	390	1	86	48	87	9	7.23	3.07967	10	5	0	0	9.43466	0.0741427	0.727101
0	1	420	1	60	39	124	9	7.72	3.77143	19	17	1	0	19.9063	0.234192	0.440675
1	0	360	1	108	44	82	2	12.29	2.6	20	15	2	0	23.9394	0	0.610078
1	1	395	1	97	57	78	10	7.74	4.9875	10	9	0	0	10.0449	1.46999	0.351803
0	1	360	1	91	56	82	5	8.6	2.33738	8	4	0	0	7.42754	0.108696	0.61737
0	1	475	1	108	60	81	7	10.69	4.5625	13	5	1	0	8.69446	0.0656186	0.476867
0	0	325	1	110	61	84	6	10.3	3.08	10	12	1	0	16.2896	1.30317	0.415831
0	0	545	0	96	49	70	7	9.71	3.7375	3	5	1	0	9.57455	1.4814	0.391962
0	0	330	1	79	36	96	7	7.44	2.825	10	10	1	10	8.45209	0.235872	0.358038
0	1	430	1	70	43	112	16	10.66	7.44975	12	12	0	0	23.8845	0.384924	0.299277
1	0	465	1	122	60	88	9	8.42	3.57488	12	10	2	0	8.38229	0.75578	0.643378
0	0	435	1	114	56	74	2	11.04	2.2	4	4	0	0	12.4608	2.87556	0.242513
0	0	345	1	105	55	89	11	11.83	3.06237	7	8	0	0	9.66184	2.53623	0.350483
0	0	325	0	92	54	96	8	8.64	4.11238	8	6	1	0	10.6557	0.495612	0.347046
1	0	595	0	94	57	77	10	23.7	6.4	5	5	0	0	7.20288	1.86741	0.281094
1	0	450	0	111	47	94	9	16.01	4.6375	10	10	1	0	11.5464	1.37457	0.454418
0	0	335	1	115	69	83	9	11.67	3.52488	0	0	0	0	10.6176	1.93047	0.097273
1	1	510	1	96	59	78	12	8.6	4.71429	35	30	2	10	48.7642	0	0.657319
0	0	450	1	101	52	109	12	12.66	8.4875	4	4	2	10	20.9762	2.71429	0.192805
1	1	315	1	86	54	101	6	8.05	5.3625	5	3	0	0	17.5824	0	0.569601
1	0	365	1	98	60	85	3	8.48	3.8	9	7	0	0	12.9315	1.64384	0.388624
1	0	530	1	126	67	89	8	11.93	3.48725	11	12	0	0	9.7206	2.54231	0.563636
0	0	370	1	108	60	104	12	10.44	11.2375	7	7	0	0	9.55202	1.55498	0.724816
0	1	605	1	96	53	95	10	9.55	3.73738	11	10	0	0	8.85478	0.850059	0.607127
1	1	490	1	116	60	79	14	7.54	2.8625	12	12	1	0	21.1006	2.53644	0.399745
1	1	630	1	85	45	91	7	8.03	6.22487	33	30	2	10	27.6977	0.436872	0.668797
1	0	595	1	98	52	99	5	8.87	3.98725	33	25	2	5	49.7731	2.05882	0.71678
1	0	325	1	73	38	59	13	10.05	3.35714	14	15	1	0	29.2507	3.71628	0.735739
0	1	408	0	94	41	95	13	10.01	5.95	4	4	0	0	9.34256	1.609	0.145355
0	1	335	1	104	56	85	16	11.64	2.8875	10	10	1	0	15.3181	1.17832	0.29755
0	0	540	1	101	58	93	11	8.86	3.8	15	8	1	3	16.0954	0.764701	0.414677
1	0	315	1	120	59	104	11	9.6	2.95	12	10	1	0	14.7009	2.6862	0.340779
0	1	500	1	104	41	80	11	8.65	9.95	29	26	2	0	10.2945	0	0.831092
1	1	358	1	134	56	71	9	7.86	4.35	7	10	2	0	6.72838	0.269135	0.441528
1	1	435	1	104	59	100	7	8.38	3.3625	12	13	5	15	1.90848	1.78703	0.647808
0	1	490	1	105	60	109	12	10.65	5.65738	4	6	0	0	2.42623	1.56189	0.296472
0	0	425	0	108	56	78	10	10.66	5.32488	2	3	0	0	13.5792	1.63886	0.112369
0	1	380	1	126	59	97	12	10.63	3.0125	10	10	1	0	12.678	0.0928793	0.657629
1	1	465	1	116	52	96	9	9.17	4.85	13	13	1	0	12.6199	1.3736	0.614766
0	0	585	1	124	65	80	9	10	5.4125	8	10	0	0	8.44327	0.865977	0.367175
0	0	540	1	109	57	90	10	9.14	5.16237	12	12	1	0	6.44691	1.00908	0.314972
0	0	427	1	111	48	84	5	8.59	3.12488	10	10	2	0	17.9973	1.25929	0.361945
0	0	445	1	124	60	88	8	9.72	6.0625	8	5	0	0	12.7614	1.40166	0.37146
1	0	475	1	123	57	82	9	8.97	1.8375	3	4	0	0	8.31329	1.20081	0.351748
1	0	410	1	100	49	115	8	9.42	4.07487	6	8	0	0	21.9512	1.79475	0.382316
1	0	370	1	104	47	93	13	8.44	2.25	14	10	0	0	23.0425	2.47104	0.767917
1	1	425	1	110	52	77	10	8.52	3.36238	10	10	0	0	16.1224	0.705882	0.495389
1	0	295	1	102	54	79	12	8.24	3.01238	7	6	1	0	21.9006	5.90364	0.37725
1	0	435	1	112	56	80	13	9.84	3.3375	8	8	1	0	15.7344	5.87484	0.602055
1	1	520	1	100	43	118	13	7.93	6.36238	13	13	1	0	18.0038	1.06023	0.632312
1	1	310	1	102	56	97	9	10.22	3.13738	17	15	1	0	22.3185	0.604839	0.714388
1	1	410	0	89	50	89	10	8.5	2.65	10	5	0	0	13.7717	0.514699	0.480704
0	0	460	1	114	61	65	11	10.99	3.27488	6	6	0	0	10.9854	3.58765	0.313373
1	1	345	1	104	43	99	9	8.22	5.06667	30	20	1	0	21.3347	0.91001	0.661917
0	0	267	1	115	58	72	5	51.93	7.3875	6	6	1	0	17.1164	4.09227	0.533708
0	0	400	1	124	75	94	8	12.05	5.8375	6	4	0	0	8.80196	1.37531	0.300616
1	0	543	1	105	48	79	12	56.17	5.59571	15	10	1	0	17.32	2.30203	0.486313
1	0	485	1	99	57	97	9	9.95	4.5	8	6	1	0	11.687	1.42525	0.445925
